# Supplementary material for: Patterns in schizomid flagellum shape from elliptical Fourier analysis
Source: Sci Rep. 2022 Mar 10;12:3896. doi: 10.1038/s41598-022-07823-y (PMC8913634; doi:10.1038/s41598-022-07823-y)
Supplement: Supplementary file 4 — Supplementary Information 4. [file 41598_2022_7823_MOESM4_ESM.zip]

Archive with 274 entries (274 files):
- Adi_duckei_CR00_dorsal_m.JPG
- Aga_huitzmolotitlensis_C&R92_dorsal_m.jpg
- Aga_juxtlahuacensis_MM&F09_dorsal_m.jpg
- Aga_lucifer_R&C_1995_dorsal_m.jpg
- Aga_patei_C&R92_dorsal_m.jpg
- Aga_tamaulipensis_MR16_dorsal_m.jpg
- Amb_aquismon_MR19_dorsal_m.jpg
- Amb_davisi_R&R79_dorsal_m.jpg
- Amb_montialae_MR19_dorsal_m.jpg
- Ane_harteni_Har06_dorsal_m.jpg
- Ant_anseli_Ter15_dorsal_m.jpg
- Ant_brevipatellatus_R&R79_dorsal_m.jpg
- Ant_cokendolpheri_A&T02_dorsal_m.jpg
- Ant_eremita_T&R19_dorsal_m.jpg
- Ant_gibarensis_A&T02_dorsal_m.jpg
- Ant_holguin_A&T02_dorsal_m.jpg
- Ant_longior_Ter13_dorsal_m.jpg
- Ant_planicauda_Ter03_dorsal_m.jpg
- Apo_alligator_Harvey92_dorsal_m.jpg
- Apo_brignolii_C&R2000_dorsal2_m.jpg
- Apo_eberhardi_H01_dorsal2_m.jpg
- Apo_gerlachi_Har01_dorsal_m.jpg
- Apo_howarthi_H01_dorsal2_m.jpg
- Apo_termitarium_Cok_etal_10_dorsal_m.jpg
- Apo_watsoni_Harvey92_dorsal2_m.jpg
- Apo_yirrkala_harvey1992_dorsal2_m.jpg
- Att_baroalba_Har00_dorsal_m.jpg
- Att_cuttacutta_Har00_dorsal_m.jpg
- Att_mainae__H92_dorsal2_m.jpg
- Att_radon_H92_dorsal2_m.jpg
- Baa_firstmani_RR80_dorsal_m.jpg
- Baa_magico_MR19_dorsal_m.jpg
- Bam_bamaga_harvey1992_dorsal2_m.jpg
- Bam_madagassus_Law_dorsal_m.jpg
- Bam_pileti_Bri74_dorsal_m.jpg
- Bam_siamensis_H&S_05_dorsal_m.jpg
- Bam_subsolanus_harvey2001_dorsal2_m.jpg
- Bam_vadoni_Law69_dorsal_m.jpg
- Bam_vespertinus_harvey2001_dorsal2_m.jpg
- Bam_weipa_harvey92_dorsal2_m.jpg
- Bel_pentalatus_deAV10_dorsal_m.jpg
- Bri_nob_harvey92_dorsal2_m.jpg
- Bri_walteri_Har00_dorsal_m.jpg
- Bri_woodwardi_harvey92_dorsal2_m.jpg
- Buc_hortuspalmarum__deAR15_dorsal2_m.jpg
- Cal_bremensis_MGV12_dorsal_m.jpg
- Cal_embera_MG&V17_dorsal_m.jpg
- Cal_nutabe_MG&V17_dorsal_m.jpg
- Cal_valenciorum_MGV12_dorsal_m.jpg
- Can_xikrin_PdR16_dorsal_m.jpg
- Car_laurae_Armas11_dorsal_m.jpg
- Cla_claviger_H&S_05_dorsal_m.jpg
- Cok_ramosi_Armas02_dorsal_m.jpg
- Cok_ramosi_Ter07_dorsal_m.jpg
- Col_quindio_Delgado-Santa_13_dorsal_lateral_2_m.jpg
- Col_truncatus_1_Armas_Santa_12a_dorsal_m2.jpg
- Cut_rowlandi_Armas_etal_17_dorsal_m.jpg
- Cut_rowlandi_Dumi71_dorsal_m.jpg
- Cuz_armasi_R&R81_dorsal_m.jpg
- Cuz_montanus_Ter04_dorsal_m.jpg
- Cuz_montanus_Ter17_dorsal_m.jpg
- Cuz_sheylae_Ter17_dorsal_m.jpg
- Dra_anachoretus_Abrams2020_dorsal2_m.jpg
- Dra_belalugosii_Ambrasm2020_dorsal2_m.jpg
- Dra_bramstokeri_Har_etal_08_dorsal_m.jpg
- Dra_brooksi_H01_dorsal2_m.jpg
- Dra_bythius_Har_etal_08_dorsal_m.jpg
- Dra_christopherleei_A20_dorsal2_m.JPG
- Dra_eremius_A&H_2015_dorsal_m2.jpg
- Dra_gnophicola_A20_dorsal2_m.JPG
- Dra_julianneae_Har_etal_08_dorsal_m.jpg
- Dra_karenbassettae_Abrams2020_dorsal2_m.jpg
- Dra_kryptus_Har_etal_08_dorsal_m.jpg
- Dra_mckechnieorum_A20_dorsal2_m.JPG
- Dra_neoanthropus_Har_etal_08_dorsal_m.jpg
- Dra_vinei_Har92_dorsal_m.jpg
- Dra_warramboo_A20_dorsal2_m.JPG
- Dum_decui_R&R79_dorsal_m.jpg
- Dum_decui_Ter17_dorsal_m.jpg
- Eni_eruptoclausus_Har06_dorsal_m.jpg
- Gen_sp1_dorsal_GSM_m.jpg
- Gen_sp2_dorsal_m.jpg
- Gen_sp3_dorsal_m.jpg
- Gua_armatus_T&A02_dorsal_m2.jpg
- Han_acrocaudatus_deA10_dorsal_m.jpg
- Han_centralis_R&R79_dorsal_m.jpg
- Han_drakos_deA10_dorsal_m.jpg
- Han_humbertoi_A&Viq10_dorsal_m.jpg
- Han_mumai1_R&R79_dorsal_m.jpg
- Han_mumai2_R&R79_dorsal_m.jpg
- Han_selva_Armas09_dorsal_m.jpg
- Han_simonis_H&S_05_dorsal_m.jpg
- Han_simonis_R&R79_dorsal_m.jpg
- Han_tobago_deArmas2_dorsal_m2.jpg
- Han_trinidanus_deArmas2_dorsal_m.jpg
- Han_urbanii_deArmas10_dorsal_m.jpg
- Har_contrerasi_MR19_dorsal_m.jpg
- Har_mexicanus_R&R79_dorsal_m.jpg
- Har_mulaiki_R&R_79_dorsal_m.jpg
- Har_reddelli_R&R79_dorsal_m.jpg
- Het_goodnightorum_R&R81_dorsal_m.jpg
- Het_kekchi_MR19_dorsal_m.jpg
- Het_meambar_A&Viq10_dorsal_m.jpg
- Het_orthoplax_R&R81_dorsal_m.jpg
- Het_silvino_R&R81_dorsal_m.jpg
- Htc_sierramaestrae_Ter07_dorsal_m.jpg
- Hub_belkini_R&R81_dorsal2_m.jpg
- Hub_joshuaensis_R&R1981_dorsal2_m.jpg
- Hub_pentapeltis_R&R1981_dorsal2_m.jpg
- Hub_wessoni_R&R81_dorsal2_m.jpg
- Jul_cooloola_Harvey92_dorsal2_m.jpg
- Jul_lawrencei_Harvey92_dorsal2_m.jpg
- Ken_pekkai_Armas14_dorsal_m.jpg
- Law_atlanticus_Armas14_dorsal_m.jpg
- Law_bong_Armas14_dorsal_m.jpg
- Lui _yunquensis_R&C95_dorsal_m.jpg
- May_aluxe_MRF15_dorsal_m.jpg
- May_estor_A&Viq10_dorsal_m.jpg
- May_estor_MR16_dorsal_m.jpg
- May_hoffmannae_MRF15_dorsal_m.jpg
- May_infernalis_MRF15_dorsal_m.jpg
- May_kaamuul_MRF15_dorsal_m.jpg
- May_loobil_MRF15_dorsal_m.jpg
- May_tzotzil_MRF15_dorsal_m.jpg
- May_yaax_MRF15_dorsal_m.jpg
- Nad_carajas_MG&V17_dorsal_m.jpg
- Nah_bokmai_MR19_dorsal_m.JPG
- Nah_caballero_MR18_dorsal_m.jpg
- Nah_lanceolatus_R&R81_dorsal_m.jpg
- Nah_pallidus_RR_dorsal_m.jpg
- Neo_tikaderi_Cok_etal_88_dorsal_m.jpg
- Not_aterpes_Harvey92_dorsal2_m.jpg
- Not_bronwenae_Har_00_dorsal_m.jpg
- Not_curiosus_Har00_dorsal_m.jpg
- Not_daviesae_Harvey92_dorsal2_m.jpg
- Not_ingham_Har00_dorsal_m.jpg
- Not_jacquelinae_Har00_dorsal_m.jpg
- Not_ker_Harvey92_dorsal2_m.jpg
- Not_majesticus_Har00_dosal_m.jpg
- Not_maurophila_Har00_dorsal_m.jpg
- Not_rentzi_Harvey92_dorsal2_m.jpg
- Not_spec_H92_dorsal2_m.jpg
- Not_wudjl_Har00_dorsal_m.jpg
- Ocu_biocellatus_Sisson80_dorsal_m.jpg
- Olm_brujo_MR17_dorsal_m.jpg
- Olm_cruzlopezi_MR17_dorsal_m.jpg
- Olm_santibanezi_MR17_dorsal_m.jpg
- Ori_luzonicus_H&S_05_dorsal_m.jpg
- Ori_sawadai_S&Y72_dorsal2_m.jpg
- Pac_lacandonus_R&R79_dorsal_m.jpg
- Pac_moisii_R&R79_dorsal_m.jpg
- Pac_stewarti_R&R79_dorsal_m.jpg
- Pac_tepezcuintle_Armas&L09_dorsal_m.jpg
- Pac_trilobatus_R&R79_dorsal_m.jpg
- Pia_bacata_MGetal14_dorsal_m.jpg
- Pia_bijagua_A&Viq09_dorsal_m.jpg
- Pia_escalerete_MGetal14_dorsal_m.jpg
- Pia_guipongai_Villareal-ManzanillaGarcia12_dorsal_m.jpg
- Pia_pioi_V14_dorsal_m.jpg
- Pia_turbacoensis_SP_Etal_18_dorsal_m.jpg
- Pia_villarreali_Armas_Santa_12b_dorsal_m.jpg
- Pia_virichaj_VM08_dorsal_m.jpg
- Pia_youngi_A&Viq10_dorsal_m.jpg
- Pin_marmoreus_1_Ter18_dorsal_m.jpg
- Pro_franckei_MR13_dorsal_m.jpg
- Pro_occidentalis_C&R92_dorsal_m.jpg
- Pro_pachypalpus_C&R92_dorsal_m.jpg
- Pro_rowlandi_C&R92_dorsal_m.jpg
- Pro_sprousei_2_C&R92_dorsal_m.jpg
- Pro_sprousei_C&R92_dorsal_m.jpg
- Red_cubensis_Armas02_dorsal_m.jpg
- Red_cubensis_Ter07_dorsal_m.jpg
- Row_abeli_Armas02b_dorsal_m.jpg
- Row_anasilviae_Armas_Antunn_90_dorsal_m.jpg
- Row_arduus_Armas_etal_09_dorsal_m.jpg
- Row_arenicola_Ter_etal12_dorsal_m.jpg
- Row_biconourus_R&R79_dorsal_m.jpg
- Row_candidae_Ter_etal_12_dorsal_m.jpg
- Row_casabito_Armas_Antunn_90_dorsal_m.jpg
- Row_cousinensis_R&R79_dorsal_m.jpg
- Row_cupeyalensis_Ar02_dorsal_m2.jpg
- Row_desecheo_R&R79_dorsal_m.jpg
- Row_ducoudrayi_Armas_Antunn_90_dorsal_m2.jpg
- Row_dumitrescoae_R&R79_dorsal_m.jpg
- Row_engombe_Armas_Antunn_02_dorsal_m2.jpg
- Row_falcifemur_Ter03_dorsal_m.jpg
- Row_florenciae_Ter03_dorsal_m.jpg
- Row_gladiger_R&R79_dorsal_m.jpg
- Row_gracilis_Ter04_dorsal_m.jpg
- Row_guama_T&A12_dorsal_m.jpg
- Row_guamuhaya_Ter_etal12_dorsal_m.jpg
- Row_guantanamero_Ter04_dorsal_m.jpg
- Row_insignis_H&S_05_dorsal_m.jpg
- Row_isabel_Armas_Antunn_02_dorsal_m.jpg
- Row_jarmillae_deAC01_dorsal_m.jpg
- Row_lantiguai_deArmas04_dorsal_m.jpg
- Row_linsduarteae_S08_dorsal_m.jpg
- Row_littoralis_Ter03_dorsal_m.jpg
- Row_longipalpus_R&R79_dorsal_m.jpg
- Row_marianae_Ter03_dorsal_m.jpg
- Row_martinezi_Ter12_dorsal_m.jpg
- Row_melici_ter03_dorsal_m.jpg
- Row_mixtus_Ter04_dorsal_m.jpg
- Row_moa_Armas04_dorsal_m.jpg
- Row_monensis_R&R79_dorsal_m.jpg
- Row_monticola_Armas02b_dorsal_m2.jpg
- Row_naranjo_deArmas04_dorsal_m.jpg
- Row_peckorum_R&R79_dorsal_m.jpg
- Row_pedrosoi_Gui_etal16_dorsal_m2.jpg
- Row_potiguar_S_etal_13_dorsal_m.jpg
- Row_primibiconourus_R&R79_dorsal_m.jpg
- Row_ramosi_Armas02b_dorsal_m2.jpg
- Row_reconditus_Ter_etal12_dorsal_m.jpg
- Row_reyesi_Ter00_dorsal_m.jpg
- Row_serrano_Ter03_views_m2.jpg
- Row_siboney_Armas02b_dorsal_m.jpg
- Row_steineri_Armas01_dorsal_m.jpg
- Row_terueli_Armas02b_dorsal_m2.jpg
- Row_toldo_Armas02b_dorsal_m3.jpg
- Row_tomasi_Armas07_dorsal_m.jpg
- Row_ubajara_S_etal13_dorsal_m.jpg
- Row_vinai_Ter03_dorsal_m.jpg
- Row_viquezi_Armas09_dorsal_m2.jpg
- Row_virginiae_deArmas04_dorsal_m.jpg
- Sch_brevicaudus_H21_dorsal_m.jpg
- Sch_crassicaudatus_RC91_dorsal_m.jpg
- Sch_hanseni_H26_dorsal_m.jpg
- Sch_parvus_H21_dorsal_m.jpg
- Sch_procerus_H&S_05_dorsal_m.jpg
- Sig_insulaepinorum_1_Ter18_dorsal_m.jpg
- Sot_cookei_&R79_dorsal_m.jpg
- Sot_mitchelli_R&R79_dorsal_m.jpg
- Sph_bartolo_R&R79_dorsal_m.jpg
- Sph_lukensi_MR19_dorsal_m2.jpg
- Sph_lukensi_R&R79_dorsal_m2.jpg
- Ste_chimalapas_MR18_dorsal_m2.jpg
- Ste_gruta_MR19_dorsal_m.jpg
- Ste_pecki_R&R79_dorsal_m.jpg
- Ste_pecki_RR80_dorsal_m.jpg
- Stw_troglobius_R&C95_dorsal_m.jpg
- Sur_algodoal_R&V17_dorsal_m.jpg
- Sur_arboreus_CR00_dorsal2_m.jpg
- Sur_brasiliensis_deArmas_dorsal_m.jpg
- Sur_brus_deArmas10_dorsal_m.jpg
- Sur_chavin_deArmas10_dorsal_m.jpg
- Sur_chiapasensis_MR20_dorsal_m2.jpg
- Sur_cuenca_XXX_dorsal_m.jpg
- Sur_cumbalensis_XXX_dorsal_m.jpg
- Sur_escondido_MR20_dorsal_m.jpg
- Sur_inexpectatus_deArmas10_dorsal_m.jpg
- Sur_kitu_Vill_etal16_dorsal_m.jpg
- Sur_kitu_Vill_etal16_dorsal_m.zip
- Sur_macarenensis_R&R79_dorsal_m.jpg
- Sur_manaus_CR00_dorsal2_m.jpg
- Sur_mirim_CR00_dorsal2_m.jpg
- Sur_nara_2_A&Viq11_dorsal_m.jpg
- Sur_paitit_deArmas10_dorsal_m.jpg
- Sur_palenque_Vill_etal16_dorsal_m.jpg
- Sur_pallipatellatus_R&R79_dorsal_m.jpg
- Sur_peregrinus_MR20_dorsal_m.jpg
- Sur_rafaeli_S18_dorsal_m.jpg
- Sur_rodriguesi_CR00_dorsal2_m.jpg
- Sur_saturninoae_R&V2019_dorsal2_m.jpg
- Sur_selva_deArmas10_dorsal_m.jpg
- Sur_sturmi_deArmas10_dorsal_m.jpg
- Sur_uarini_Santos&PdR2009_dorsal_m.jpg
- Sur_vaughani1_A&Viq11_dorsal_m.jpg
- Sur_vaughhani2_A&Viq11_dorsal_m.jpg
- Trc_inexpectatus_T&R19_dorsal_m.jpg
- Tri_suboculatus_H&S_05_dorsal_m2.jpg
- Tro_valdezi_MR12_dorsal_m.jpg
- Tro_valdezi_MR19_dorsal_m.jpg
- Wua_gonzalezspongai_deArmas10_dorsal_m.jpg
- S4_readme.txt
