# Supplementary material for: Patterns in schizomid flagellum shape from elliptical Fourier analysis
Source: Sci Rep. 2022 Mar 10;12:3896. doi: 10.1038/s41598-022-07823-y (PMC8913634; doi:10.1038/s41598-022-07823-y)
Supplement: Supplementary file 6 — Supplementary Information 6. [file 41598_2022_7823_MOESM6_ESM.zip]

Archive with 258 entries (258 files):
- Adi_duckei.jpg
- Aga_huitzmolotitlensis.jpg
- Aga_juxtlahuacensis.jpg
- Aga_lucifer.JPG
- Aga_patei.jpg
- Aga_tamaulipensis.jpg
- Amb_aquismon.jpg
- Amb_davisi.JPG
- Amb_montielae.jpg
- Ane_harteni.jpg
- Ant_anseli.jpg
- Ant_brevipatellatus.jpg
- Ant_cokendolpheri.jpg
- Ant_eremita.jpg
- Ant_gibarensis.jpg
- Ant_holguin.jpg
- Ant_longior.jpg
- Ant_planicauda.jpg
- Apo_alligator.jpeg
- Apo_brignolii.jpeg
- Apo_eberhardi.JPG
- Apo_gerlachi.jpg
- Apo_howarthi.jpg
- Apo_termitarium.jpg
- Apo_watsoni.jpeg
- Apo_yirrkala.jpeg
- Att_baroalba.jpg
- Att_cuttacutta.jpg
- Att_mainae.jpg
- Att_radon.JPG
- Baa_firstmani.jpg
- Baa_magico.jpg
- Bam_bamaga.jpeg
- Bam_pileti.jpg
- Bam_siamensis.jpg
- Bam_subsolanus.jpeg
- Bam_vespertinus.jpeg
- Bam_weipa.jpeg
- Bel_pentalatus.jpg
- Bri_nob.jpeg
- Bri_walteri.jpg
- Bri_woodwardi.jpeg
- Buc_hortuspalmarum.jpg
- Cal_bremensis.jpg
- Cal_embera.jpg
- Cal_nutabe.jpg
- Cal_valenciorum.JPG
- Can_xikrin.jpg
- Car_laurae.jpg
- Cla_claviger.jpg
- Cok_ramosiTer07.jpg
- Col_quindio.jpg
- Col_truncatus.jpg
- Cut_rowlandi.jpg
- Cuz_armasi.jpg
- Cuz_montanusTer04.jpg
- Cuz_montanusTer17.jpg
- Cuz_sheylae.jpg
- Dra_anachoretus.jpeg
- Dra_belalugosii.jpeg
- Dra_bramstokeri.jpg
- Dra_brooksi.jpg
- Dra_bythius.jpg
- Dra_christopherleei.JPG
- Dra_eremius.jpg
- Dra_gnophicola.JPG
- Dra_julianneae.jpg
- Dra_karenbassettae.jpeg
- Dra_kryptus.jpg
- Dra_mckechnieorum.JPG
- Dra_neoanthropus.jpg
- Dra_vinei.jpg
- Dra_warramboo.JPG
- Dum_decuiRR79.jpg
- Eni_eruptoclausus.jpg
- Gen_sp1.jpg
- Gen_sp2.jpg
- Gen_sp3.jpg
- Gua_armatus.jpg
- Han_acrocaudatus.jpg
- Han_centralis.jpg
- Han_humbertoi.jpg
- Han_mumai.jpg
- Han_selva.jpg
- Han_simonisHS05.jpg
- Han_simonisRR79.jpg
- Han_tobago.jpg
- Han_trinidanus.jpg
- Han_urbanii.jpg
- Har_contrerasi.JPG
- Har_mexicanus.JPG
- Har_mulaiki.JPG
- Har_reddelli.JPG
- Het_goodnightorum.jpg
- Het_kekchi.JPG
- Het_meambar.jpg
- Het_orthoplax.jpg
- Het_silvino.jpg
- Htc_sierramaestrae.jpg
- Hub_belkini.jpeg
- Hub_idria.JPG
- Hub_joshuaensis.jpeg
- Hub_pentapeltis.jpeg
- Hub_wessoni.jpeg
- Jul_cooloola.jpeg
- Jul_lawrencei.jpeg
- Law_bong.jpg
- Lui_yunquensis.jpg
- May_aluxe.jpg
- May_estorAV10.jpg
- May_estorMR16.jpg
- May_hoffmannae.jpg
- May_infernalis.jpg
- May_kaamuul.jpg
- May_loobil.jpg
- May_tzotzil.jpg
- May_yaax.jpg
- Nad_carajas.jpg
- Nah_bokmai.JPG
- Nah_caballero.jpg
- Nah_lanceolatus.jpg
- Nah_pallidus.JPG
- Neo_tikaderi.jpg
- Not_aterpes.jpeg
- Not_bronwenae.jpg
- Not_curiosus.jpg
- Not_daviesae.jpeg
- Not_ingham.jpg
- Not_jacquelinae.jpg
- Not_ker.jpeg
- Not_majesticus.jpg
- Not_maurophila.jpg
- Not_rentzi.jpeg
- Not_spec.JPG
- Not_wudjl.jpg
- Ocu_biocellatus.jpg
- Olm_brujo.jpg
- Olm_cruzlopezi.jpg
- Olm_santibanezi.jpg
- Ori_luzonicus.jpg
- Ori_sawadai.jpeg
- Pac_lacandonus.jpg
- Pac_moisii.JPG
- Pac_stewarti.jpg
- Pac_trilobatus.jpg
- Pia_bacata.jpg
- Pia_bijagua.jpg
- Pia_escalerete.jpg
- Pia_guipongai.jpg
- Pia_hoyosi.jpg
- Pia_pioi.JPG
- Pia_turbacoensis.jpg
- Pia_villarreali.jpg
- Pia_virichaj.jpg
- Pia_youngi.jpg
- Pin_marmoreus.jpg
- Pro_franckei.jpg
- Pro_occidentalis.jpg
- Pro_pachypalpus.jpg
- Pro_rowlandi.jpg
- Pro_sprousei.jpg
- Red_cubensisArmas.jpg
- Row_abeli.jpg
- Row_anasilviae.jpg
- Row_arduus.jpg
- Row_arenicola.jpg
- Row_biconourus.jpg
- Row_candidae.jpg
- Row_casabito.jpg
- Row_cousinensis.jpg
- Row_cupeyalensis.jpg
- Row_desecheo.jpg
- Row_ducoudrayi.jpg
- Row_dumitrescoae.jpg
- Row_engombe.jpg
- Row_falcifemur.jpg
- Row_florenciae.jpg
- Row_gladiger.jpg
- Row_gracilis.jpg
- Row_guama.jpg
- Row_guamuhaya.jpg
- Row_guantanamero.jpg
- Row_insignis.jpg
- Row_isabel.jpg
- Row_jarmillae.JPG
- Row_lantiguai.JPG
- Row_linsduarteae.JPG
- Row_littoralis.jpg
- Row_longipalpus.jpg
- Row_marianae.jpg
- Row_martinezi.jpg
- Row_melici.jpg
- Row_mixtus.jpg
- Row_moa.jpg
- Row_monensis.jpg
- Row_monticola.jpg
- Row_naranjo.jpg
- Row_peckorum.jpg
- Row_pedrosoi.jpg
- Row_potiguar.jpg
- Row_primibiconourus.jpg
- Row_ramosi.jpg
- Row_reconditus.jpg
- Row_reyesi.jpg
- Row_serrano.jpg
- Row_siboney.jpg
- Row_steineri.jpg
- Row_terueli.jpg
- Row_toldo.jpg
- Row_ubajara.jpg
- Row_vinei.jpg
- Row_viquezi.jpg
- Row_virginiae.jpg
- Sch_brevicaudus.jpg
- Sch_crassicaudatus.JPG
- Sch_hanseni.jpg
- Sch_parvus.jpg
- Sch_procerus.jpg
- Sig_insulaepinorum.jpg
- Sot_cookei.JPG
- Sot_mitchelli.JPG
- Sph_bartolo.JPG
- Sph_lukensiMR19.JPG
- Sph_lukensiRR79.JPG
- Ste_chimalapas.jpg
- Ste_gruta.JPG
- Ste_peckiRR80.jpg
- Stw_troglobius.jpg
- Sur_arboreus.jpg
- Sur_brasiliensis.jpg
- Sur_brus.jpg
- Sur_chavin.jpg
- Sur_chiapasensis.jpg
- Sur_cuenca.jpg
- Sur_cumbalensis.jpg
- Sur_escondido.jpg
- Sur_inexpectatus.JPG
- Sur_kitu.jpg
- Sur_manaus.jpg
- Sur_mirim.jpg
- Sur_nara.jpg
- Sur_paitit.JPG
- Sur_palenque.jpg
- Sur_pallipatellatus.jpg
- Sur_peregrinus.jpg
- Sur_rafaeli.jpg
- Sur_rodriguesi.jpg
- Sur_saturninoae.jpeg
- Sur_selva.JPG
- Sur_sturmi.jpg
- Sur_uarini.jpg
- Sur_vaughani.jpg
- Trc_inexpectatus.jpg
- Tri_suboculatus.jpg
- Tro_valdeziMR12.jpg
- Tro_valdeziMR19.JPG
- Way_gonzalezspongai.jpg
- S6_readme.txt
